# Supplementary material for: The Importance of Nitric Oxide as the Molecular Basis of the Hydrogen Gas Fumigation-Induced Alleviation of Cd Stress on Ganoderma lucidum
Source: J Fungi (Basel). 2021 Dec 23;8(1):10. doi: 10.3390/jof8010010 (PMC8780922; doi:10.3390/jof8010010)
Supplement: Supplementary file 1 [file jof-08-00010-s001.zip]

Archive with 1 entries (1 files):
- jof-1496758-supplementary.pdf
